# Supplementary material for: L‐OPA1 regulates mitoflash biogenesis independently from membrane fusion
Source: EMBO Rep. 2017 Feb 7;18(3):451–63. doi: 10.15252/embr.201642931 (PMC5331265; doi:10.15252/embr.201642931)
Supplement: Supplementary file 3 — Movie EV2 [file EMBR-18-451-s003.zip]

Archive with 3 entries (2 files):
- EMBOR201642931V3_movie_EV2/
- EMBOR201642931V3_movie_EV2/EMBOR-2016-42931V3_movie_EV2.avi
- EMBOR201642931V3_movie_EV2/EMBOR-2016-42931V3_movie_EV2_legend.docx
